# Supplementary material for: Mannose-6-Phosphate-Tagged Liposomes Exhibit Increased Transcytosis Across Human Blood–Brain Barrier Model
Source: Pharmaceutics. 2026 May 19;18(5):619. doi: 10.3390/pharmaceutics18050619 (PMC13210468; doi:10.3390/pharmaceutics18050619)
Supplement: Supplementary file 1 [file pharmaceutics-18-00619-s001.zip]

Archive with 7 entries (7 files):
- Supplementary Figure Legends.pdf
- Supplementary Figure S1.pdf
- Supplementary Figure S2.pdf
- Supplementary Figure S3.pdf
- Supplementary Figure S4.pdf
- Supplementary Figure S5.pdf
- Supplementary figure S6.pdf
